# Supplementary material for: Attitudes toward the SARS-CoV-2 Vaccine: Results from the Saudi Residents’ Intention to Get Vaccinated against COVID-19 (SRIGVAC) Study
Source: Vaccines (Basel). 2021 Jul 18;9(7):798. doi: 10.3390/vaccines9070798 (PMC8310025; doi:10.3390/vaccines9070798)
Supplement: Supplementary file 1 [file vaccines-09-00798-s001.zip]

Archive with 1 entries (1 files):
- vaccines-1258604-supplementary.pdf
